# Supplementary material for: Gecko-Inspired Intelligent Adhesive Structures for Rough Surfaces
Source: Research (Wash D C). 2025 Feb 25;8:0630. doi: 10.34133/research.0630 (PMC11850978; doi:10.34133/research.0630)
Supplement: Supplementary 1 — Sections S1 to S11 Figs. S1 to S10 Tables S1 to S4 Movies S1 and S2 [file research.0630.f1.zip]

Archive with 13 entries (13 files):
- Fig.S1.tif
- Fig.S10.tif
- Fig.S2.tif
- Fig.S3.tif
- Fig.S4.tif
- Fig.S5.tif
- Fig.S6.tif
- Fig.S7.tif
- Fig.S8.tif
- Fig.S9.tif
- MovieS1.avi
- MovieS2.avi
- Supplementary materials.docx
